# Supplementary material for: eIF4A inactivates TORC1 in response to amino acid starvation
Source: EMBO J. 2016 Mar 17;35(10):1058–76. doi: 10.15252/embj.201593118 (PMC4868951; doi:10.15252/embj.201593118)
Supplement: Supplementary file 3 — Dataset EV1 [file EMBJ-35-1058-s009.xlsx]

## Sheet: data
Dataset EV1: pS6K/totalS6K screen result for genes with "translation" gene ontology terms
Note that for some genes, several independent dsRNAs were present in the screen.
Gene Number	Flybase ID	CG number	Gene symbol	+aa	-aa
1	FBgn0016726	CG10071	RpL29	5.2325	1.5166
2	FBgn0037526	CG10092	CG10092	4.9663	1.1149
3	FBgn0035709	CG10124	eIF4E-4	5.3338	0.9429
4	FBgn0035709	CG10124	eIF4E-4	5.4843	0.9777
5	FBgn0040227	CG10161	eIF-3p66	5.7665	1.225
6	FBgn0260634	CG10192	eIF4G2	5.2103	0.9952
7	FBgn0260634	CG10192	eIF4G2	5.2318	1.1399
8	FBgn0261597	CG10305	RpS26	5.365	0.9185
9	FBgn0034654	CG10306	CG10306	5.0571	1.0354
10	FBgn0034858	CG10315	eIF2B-delta	4.9444	0.9707
11	FBgn0038426	CG10406	mRpS33	4.8571	0.7002
12	FBgn0039300	CG10423	RpS27	5.0027	1.5248
13	FBgn0039300	CG10423	RpS27	7.579	0.9751
14	FBgn0027090	CG10506	Aats-gln	4.5284	1.0448
15	FBgn0032721	CG10602	CG10602	4.6628	1.0167
16	FBgn0032720	CG10603	mRpL13	4.6035	1.0971
17	FBgn0030067	CG10648	Rbm13	5.2838	0.9913
18	FBgn0086710	CG10652	RpL30	5.9722	1.0062
19	FBgn0086443	CG10687	Aats-asn	5.8462	1.1456
20	FBgn0032849	CG10757	mRpS18B	5.4121	0.9377
21	FBgn0029664	CG10802	CG10802	4.8364	0.8426
22	FBgn0023213	CG10811	eIF4G	4.8209	0.8711
23	FBgn0020660	CG10837	eIF-4B	4.448	0.7867
24	FBgn0020660	CG10837	eIF-4B	4.5975	0.9756
25	FBgn0026259	CG10840	eIF5B	4.5531	0.9488
26	FBgn0038796	CG10881	CG10881	5.3105	0.9145
27	FBgn0261592	CG10944	RpS6	5.5792	0.9358
28	FBgn0261592	CG10944	RpS6	5.4409	1.1493
29	FBgn0036335	CG11258	mRpL20	5.0947	1.084
30	FBgn0260441	CG11271	RpS12	9.2618	1.4051
31	FBgn0011284	CG11276	RpS4	5.3103	0.825
32	FBgn0039849	CG11334	CG11334	4.7417	0.8661
33	FBgn0027086	CG11471	Aats-ile	5.4852	1.2445
34	FBgn0031231	CG11488	mRpL10	5.6578	1.0957
35	FBgn0039857	CG11522	RpL6	5.9554	1.005
36	FBgn0029176	CG11901	Ef1gamma	5.7568	1.1117
37	FBgn0027619	CG12131	Adam	5.5025	1.1729
38	FBgn0027084	CG12141	Aats-lys	5.2655	1.023
39	FBgn0027082	CG12186	Aats-pro	5.0167	1.2257
40	FBgn0039555	CG12261	mRpS22	4.863	1.05
41	FBgn0039555	CG12261	mRpS22	5.0961	0.9083
42	FBgn0039588	CG12413	CG12413	4.5042	0.938
43	FBgn0039588	CG12413	CG12413	5.231	0.8331
44	FBgn0261602	CG1263	RpL8	5.6268	0.9435
45	FBgn0033184	CG12736	CG12736	4.8767	0.737
46	FBgn0032987	CG12775	RpL21	5.4016	1.1037
47	FBgn0033480	CG12921	mRpL42	4.8849	0.9269
48	FBgn0034001	CG12954	mRpL41	5.2732	0.9154
49	FBgn0032050	CG13096	CG13096	5.148	1.1183
50	FBgn0032053	CG13098	mRpL51	5.1108	0.9078
51	FBgn0032168	CG13126	CG13126	4.589	0.9574
52	FBgn0033712	CG13163	CG13163	4.4128	0.7224
53	FBgn0035335	CG1320	mRpL23	5.3362	1.1307
54	FBgn0020766	CG13348	Aats-phe	4.8076	1.0848
55	FBgn0010265	CG13389	RpS13	6.7121	1.456
56	FBgn0027094	CG13391	Aats-ala	5.1369	0.881
57	FBgn0039797	CG1340	CG1340	5.5059	0.8481
58	FBgn0039797	CG1340	CG1340	5.8096	1.101
59	FBgn0038923	CG13410	mRpL35	5.3579	0.9069
60	FBgn0039159	CG13608	mRpS24	4.3765	0.8957
61	FBgn0011566	CG13761	Bzd	5.5729	1.0879
62	FBgn0035122	CG13880	mRpL17	5.1809	0.9957
63	FBgn0040389	CG14048	mRpL14	4.8871	1.1483
64	FBgn0038678	CG14283	mRpL55	5.0225	0.8708
65	FBgn0030572	CG14413	mRpS25	5.5705	0.9433
66	FBgn0039622	CG1442	eIF4E-6	0	1.2553
67	FBgn0037924	CG14712	CG14712	4.5284	1.0007
68	FBgn0037351	CG1475	RpL13A	6.1515	0.8496
69	FBgn0003517	CG14792	sta	5.8636	1.2638
70	FBgn0035534	CG15016	mRpS6	4.8428	0.947
71	FBgn0035534	CG15016	mRpS6	4.8315	0.8615
72	FBgn0034401	CG15100	CG15100	5.1038	1.0867
73	FBgn0004403	CG1524	RpS14a	4.3622	0.8161
74	FBgn0004404	CG1527	RpS14b	7.6521	1.1679
75	FBgn0261606	CG15442	RpL27A	5.9266	1.0617
76	FBgn0040651	CG15458	CG15458	5.1643	0.945
77	FBgn0039739	CG15527	RpS28a	4.7599	0.9241
78	FBgn0019936	CG15693	RpS20	6.0954	0.9843
79	FBgn0038834	CG15697	RpS30	6.237	0.8357
80	FBgn0033208	CG1577	mRpL52	5.1538	0.9579
81	FBgn0030552	CG15871	mRpL38	5.5014	0.9111
82	FBgn0035064	CG16912	CG16912	5.7765	0.8516
83	FBgn0035064	CG16912	CG16912	4.8501	1.0347
84	FBgn0036462	CG17166	mRpL39	5.1264	1.3003
85	FBgn0031497	CG17259	CG17259	5.0218	1.057
86	FBgn0031497	CG17259	CG17259	4.3386	0.8361
87	FBgn0064225	CG17489	RpL5	7.8597	1.22
88	FBgn0024733	CG17521	RpL10	4.5876	1.3871
89	FBgn0034915	CG17611	eIF6	4.9528	0.9613
90	FBgn0031357	CG17642	mRpL48	4.9196	0.9696
91	FBgn0083978	CG17672	CG17672	4.9183	0.9482
92	FBgn0035423	CG17737	CG17737	5.5204	1.1074
93	FBgn0030063	CG1789	CG1789	4.7474	1.067
94	FBgn0040007	CG18001	RpL38	6.5169	0.8675
95	FBgn0040007	CG18001	RpL38	6.167	1.1599
96	FBgn0025286	CG1821	RpL31	5.3718	1.1985
97	FBgn0031869	CG18304	CG18304	5.5611	0.9591
98	FBgn0040697	CG18676	Teh3	4.9618	0.8574
99	FBgn0000557	CG1873	Ef1alpha100E	4.4408	0.9039
100	FBgn0042112	CG18767	mRpL36	5.2619	0.9428
101	FBgn0039757	CG1883	RpS7	6.4889	1.0605
102	FBgn0042712	CG1898	HBS1	5.7318	0.9164
103	FBgn0010198	CG2033	RpS15Aa	5.5704	1.0354
104	FBgn0037328	CG2099	RpL35A	5.7372	0.9039
105	FBgn0035374	CG2101	mRpS35	5.348	1.1548
106	FBgn0017545	CG2168	RpS3A	7.2872	1.1492
107	FBgn0000559	CG2238	Ef2b	5.1661	0.999
108	FBgn0030007	CG2263	CG2263	5.4194	1.0478
109	FBgn0024996	CG2677	eIF2B-beta	5.7064	0.8527
110	FBgn0002607	CG2746	RpL19	6.1661	0.9478
111	FBgn0031639	CG2937	mRpS2	4.6881	1.0847
112	FBgn0037529	CG2957	mRpS9	5.7202	1.1683
113	FBgn0003941	CG2960	RpL40	5.9547	1.2427
114	FBgn0015521	CG2986	RpS21	5.3413	1.0797
115	FBgn0030136	CG2998	RpS28b	5.6777	1.2611
116	FBgn0050114	CG30114	CG30114	4.6345	0.8174
117	FBgn0066084	CG30425	RpL41	5.3626	0.8172
118	FBgn0066084	CG30425	RpL41	5.2411	0.9403
119	FBgn0023519	CG3109	mRpL16	5.4261	1.0402
120	FBgn0051133	CG31133	Slimp	5.0125	1.1037
121	FBgn0051159	CG31159	EF-G2	5.2186	0.9403
122	FBgn0038499	CG31256	Brf	6.417	0.8832
123	FBgn0027083	CG31322	Aats-met	5.3974	0.9263
124	FBgn0041588	CG31426	ligatin	4.9163	0.9056
125	FBgn0051450	CG31450	mRpS18A	4.7251	1.1261
126	FBgn0038319	CG31478	mRpL9	4.6667	1.0878
127	FBgn0051739	CG31739	CG31739	5.33	0.98
128	FBgn0034967	CG3186	eIF-5A	5.4584	0.9641
129	FBgn0034968	CG3195	RpL12	6.0165	1.1254
130	FBgn0051957	CG31957	CG31957	5.7191	1.0445
131	FBgn0029897	CG3203	RpL17	6.3962	1.1772
132	FBgn0031545	CG3213	CG3213	5.1163	0.9543
133	FBgn0044030	CG32531	mRpS14	5.3783	1.0968
134	FBgn0044030	CG32531	mRpS14	5.6407	0.8797
135	FBgn0044511	CG32854	mRpS21	5.8197	0.9769
136	FBgn0040368	CG32859	eIF4E-7	4.7259	0.9925
137	FBgn0053002	CG33002	mRpL27	5.9853	1.7375
138	FBgn0053100	CG33100	4EHP	6.1602	0.9376
139	FBgn0053123	CG33123	CG33123	4.9072	0.9589
140	FBgn0014026	CG3314	RpL7A	5.7953	1.258
141	FBgn0053158	CG33158	CG33158	5.6933	1.1522
142	FBgn0038234	CG3351	mRpL11	3.7237	1.2358
143	FBgn0010408	CG3395	RpS9	5.2188	1.0257
144	FBgn0010408	CG3395	RpS9	5.9967	1.3629
145	FBgn0083983	CG34147	mRpL34	5.0465	0.9445
146	FBgn0085211	CG34182	RpS28-like	4.9138	0.9038
147	FBgn0034727	CG3633	mRpS29	5.7876	1.1034
148	FBgn0010078	CG3661	RpL23	6.3415	0.931
149	FBgn0040907	CG3712	mRpL33	4.7069	0.9416
150	FBgn0261596	CG3751	RpS24	6.0417	1.1618
151	FBgn0031660	CG3782	mRpL28	5.5935	0.8146
152	FBgn0023512	CG3806	eIF2B-epsilon	5.0573	1.0258
153	FBgn0002069	CG3821	Aats-asp	5.0615	0.9262
154	FBgn0038281	CG3843	RpL10Aa	4.8331	1.0409
155	FBgn0005533	CG3922	RpS17	6.3868	0.8813
156	FBgn0011207	CG3959	pelo	4.8975	1.0026
157	FBgn0023170	CG3997	RpL39	2.8435	0.9536
158	FBgn0044510	CG40049	mRpS5	7.8226	0.8669
159	FBgn0015218	CG4035	eIF-4E	5.3324	1.2591
160	FBgn0034743	CG4046	RpS16	5.9168	0.9881
161	FBgn0027079	CG4062	Aats-val	5.8432	1.2028
162	FBgn0002593	CG4087	RpLP1	5.2674	1.2063
163	FBgn0029785	CG4111	RpL35	5.6015	0.9917
164	FBgn0004926	CG4153	eIF-2beta	5.5475	0.8505
165	FBgn0026261	CG4207	bonsai	5.2201	0.934
166	FBgn0038307	CG4247	mRpS10	4.971	0.931
167	FBgn0038307	CG4247	mRpS10	4.8046	0.8613
168	FBgn0261380	CG42632	mRpL37	5.7105	1.0611
169	FBgn0260460	CG42648	mRpS34	5.7461	0.9721
170	FBgn0029095	CG4276	aru	5.3331	1.2557
171	FBgn0029095	CG4276	aru	6.8103	0.8729
172	FBgn0034986	CG4326	mRpS17	4.603	0.9619
173	FBgn0262734	CG4429	Rbp2	5.8702	1.1403
174	FBgn0035980	CG4447	CG4447	4.7977	0.7929
175	FBgn0010412	CG4464	RpS19a	6.0011	1.093
176	FBgn0027080	CG4561	Aats-tyr	5.1918	1.0747
177	FBgn0263133	CG4567	ico	4.4932	0.8877
178	FBgn0036629	CG4573	CG4573	4.6796	1.3658
179	FBgn0028962	CG4633	Aats-ala-m	4.2642	1.199
180	FBgn0030433	CG4647	mRpL49	4.8015	1.185
181	FBgn0011272	CG4651	RpL13	6.5788	1.2173
182	FBgn0262527	CG4699	wah	5.8319	0.9165
183	FBgn0030786	CG4742	mRpL22	4.8623	0.8931
184	FBgn0039359	CG4759	RpL27	4.5286	0.8981
185	FBgn0039359	CG4759	RpL27	6.9991	1.256
186	FBgn0037994	CG4810	CG4810	5.1733	2.5301
187	FBgn0039566	CG4849	CG4849	5.2186	0.9933
188	FBgn0020910	CG4863	RpL3	5.6284	0.9421
189	FBgn0034232	CG4866	CG4866	5.5832	0.9696
190	FBgn0034237	CG4878	eIF3-S9	8.2449	1.2642
191	FBgn0005593	CG4897	RpL7	8.4842	1.1782
192	FBgn0032198	CG4912	eEF1delta	4.8488	0.9117
193	FBgn0032198	CG4912	eEF1delta	5.9388	0.9087
194	FBgn0003274	CG4918	RpLP2	6.1545	1.1726
195	FBgn0003274	CG4918	RpLP2	4.9537	0.663
196	FBgn0021750	CG4938	Aats-ser	4.2888	0.95
197	FBgn0034258	CG4954	eIF3-S8	7.8846	1.1317
198	FBgn0011787	CG5012	mRpL12	5.1357	0.9223
199	FBgn0011787	CG5012	mRpL12	4.964	0.8928
200	FBgn0037008	CG5047	mTerf3	4.8145	0.9334
201	FBgn0032236	CG5108	mRpS7	4.9239	0.937
202	FBgn0004915	CG5193	TfIIB	4.9791	0.9904
203	FBgn0004915	CG5193	TfIIB	5.2586	0.8901
204	FBgn0036990	CG5219	mRpL15	4.6324	0.9774
205	FBgn0037892	CG5242	mRpL40	4.5768	1.1211
206	FBgn0003942	CG5271	RpS27A	6.2477	1.1502
207	FBgn0032404	CG5317	RpL7-like	4.9382	0.9997
208	FBgn0039129	CG5338	RpS19b	4.4923	0.9736
209	FBgn0027081	CG5353	Aats-thr	4.8984	0.9563
210	FBgn0027081	CG5353	Aats-thr	5.2882	1.2931
211	FBgn0005674	CG5394	Aats-glupro	5.4285	1.2237
212	FBgn0036569	CG5414	CG5414	4.6312	1.0088
213	FBgn0039153	CG5463	CG5463	4.7085	0.9611
214	FBgn0039153	CG5463	CG5463	4.6465	1.0311
215	FBgn0034893	CG5479	mRpL43	5.2374	1.1096
216	FBgn0034361	CG5497	mRpS28	5.1444	1.0282
217	FBgn0003279	CG5502	RpL4	5.4394	1.2621
218	FBgn0036974	CG5605	eRF1	5.1734	1.3014
219	FBgn0086706	CG5651	pix	5.6032	1.0138
220	FBgn0035942	CG5660	CG5660	5.4112	0.8182
221	FBgn0032486	CG5705	CG5705	5.5192	0.8903
222	FBgn0039175	CG5706	CG5706	5.097	0.8152
223	FBgn0001995	CG5818	mRpL4	4.8901	1.032
224	FBgn0261608	CG5827	RpL37A	5.5383	1.0341
225	FBgn0261608	CG5827	RpL37A	7.6503	1.1724
226	FBgn0036557	CG5904	mRpS31	5.0371	1.0938
227	FBgn0035916	CG5978	GAPsec	5.5676	0.963
228	FBgn0024556	CG6050	EfTuM	5.1873	0.9887
229	FBgn0039406	CG6090	RpL34a	5.2973	0.9375
230	FBgn0032261	CG6094	CG6094	5.0949	1.0436
231	FBgn0015756	CG6141	RpL9	5.1252	1.1306
232	FBgn0015756	CG6141	RpL9	5.7698	0.9527
233	FBgn0017579	CG6253	RpL14	5.9933	1.0027
234	FBgn0027087	CG6335	Aats-his	5.3405	1.1351
235	FBgn0028737	CG6341	Ef1beta	4.8277	1.3593
236	FBgn0020443	CG6382	Elf	5.5733	1.1382
237	FBgn0032646	CG6412	CG6412	5.6543	0.8539
238	FBgn0010409	CG6510	RpL18A	5.9058	1.1887
239	FBgn0086472	CG6684	RpS25	5.4453	1.0587
240	FBgn0037899	CG6764	RpL24-like	4.9645	0.9716
241	FBgn0027088	CG6778	Aats-gly	6.0495	1.0729
242	FBgn0002622	CG6779	RpS3	7.3987	1.0555
243	FBgn0034177	CG6796	CG6796	6.0479	1.0305
244	FBgn0036825	CG6846	RpL26	5.7881	1.2181
245	FBgn0038996	CG6949	mRpL45	5.2663	0.9152
246	FBgn0038277	CG7014	RpS5b	5.7803	1.136
247	FBgn0029718	CG7038	mRpL30	4.7506	1.0094
248	FBgn0036213	CG7283	RpL10Ab	6.8105	1.1453
249	FBgn0036774	CG7354	mRpS26	4.452	0.8767
250	FBgn0031980	CG7424	RpL36A	5.9697	1.2682
251	FBgn0015288	CG7434	RpL22	5.5652	1.1044
252	FBgn0087035	CG7439	AGO2	5.4851	1.0775
253	FBgn0036763	CG7441	CG7441	4.7491	1.163
254	FBgn0027085	CG7479	Aats-leu	5.2054	1.4349
255	FBgn0027085	CG7479	Aats-leu	4.4863	0.8059
256	FBgn0037573	CG7483	eIF4AIII	4.6841	0.9776
257	FBgn0000100	CG7490	RpLP0	6.5155	1.0558
258	FBgn0037566	CG7494	mRpL1	4.9642	1.1197
259	FBgn0002579	CG7622	RpL36	6.035	1.1589
260	FBgn0002579	CG7622	RpL36	5.9096	1.1555
261	FBgn0036135	CG7636	mRpL2	5.7875	0.9638
262	FBgn0036135	CG7636	mRpL2	4.814	0.9083
263	FBgn0013325	CG7726	RpL11	5.3745	1.6352
264	FBgn0039713	CG7808	RpS8	6.7671	1.2659
265	FBgn0039726	CG7883	eIF2B-alpha	4.6618	1.0193
266	FBgn0003714	CG7925	tko	3.1586	1.0272
267	FBgn0002626	CG7939	RpL32	5.7283	1.2514
268	FBgn0035860	CG8023	eIF4E-3	3.9899	0.9082
269	FBgn0037608	CG8039	mRpL19	5.1594	1.148
270	FBgn0026250	CG8053	eIF-1A	6.5658	1.316
271	FBgn0030660	CG8097	CG8097	4.7739	1.065
272	FBgn0034029	CG8190	eIF2B-gamma	5.2933	0.7984
273	FBgn0035823	CG8277	eIF4E-5	5.4154	0.9386
274	FBgn0000556	CG8280	Ef1alpha48D	5.1884	1.0719
275	FBgn0030686	CG8288	mRpL3	5.2339	0.8507
276	FBgn0034138	CG8332	RpS15	5.9192	0.9961
277	FBgn0033069	CG8335	CG8335	5.183	1.0607
278	FBgn0033907	CG8338	mRpS16	3.9818	0.8454
279	FBgn0033912	CG8415	RpS23	6.3056	1.3497
280	FBgn0027091	CG8431	Aats-cys	5.4451	1.018
281	FBgn0034087	CG8443	clu	5.2816	0.852
282	FBgn0034087	CG8443	clu	5.4868	1.0207
283	FBgn0030692	CG8470	mRpS30	5.1647	1.0249
284	FBgn0035753	CG8615	RpL18	6.1235	1.3053
285	FBgn0029629	CG8636	CG8636	6.8345	1.1487
286	FBgn0031651	CG8849	mRpL24	4.7298	1.2249
287	FBgn0033699	CG8857	RpS11	5.3504	1.0531
288	FBgn0015834	CG8882	Trip1	6.9713	1.089
289	FBgn0015834	CG8882	Trip1	13.5555	1.8576
290	FBgn0010411	CG8900	RpS18	6.6864	0.9715
291	FBgn0002590	CG8922	RpS5a	6.1555	1.1689
292	FBgn0027093	CG9020	Aats-arg	4.9988	0.983
293	FBgn0001942	CG9075	eIF-4a	8.5205	1.9808
294	FBgn0001942	CG9075	eIF-4a	16.0784	5.9308
295	FBgn0030616	CG9091	RpL37a	5.3008	0.993
296	FBgn0030616	CG9091	RpL37a	4.9522	0.907
297	FBgn0030802	CG9099	CG9099	5.7995	1.1832
298	FBgn0022023	CG9124	eIF-3p40	6.6872	1.1361
299	FBgn0030719	CG9177	eIF5	5.306	0.92
300	FBgn0030719	CG9177	eIF5	6.1868	1.0416
301	FBgn0032518	CG9282	RpL24	5.1199	1.0029
302	FBgn0032518	CG9282	RpL24	4.8232	1.3008
303	FBgn0037686	CG9354	RpL34b	7.0538	1.4377
304	FBgn0014023	CG9378	Rlc1	5.2297	0.999
305	FBgn0025582	CG9677	Int6	7.2734	1.1337
306	FBgn0039765	CG9688	mRpS18C	4.8747	1.1069
307	FBgn0039765	CG9688	mRpS18C	5.6611	1.1127
308	FBgn0036853	CG9730	mRpL21	4.7335	1.1727
309	FBgn0010803	CG9735	Aats-trp	4.6932	0.8252
310	FBgn0037270	CG9769	CG9769	5.6977	1.2214
311	FBgn0037249	CG9805	eIF3-S10	6.4628	1.1944
312	FBgn0034627	CG9841	EfSec	5.1023	1.0809
313	FBgn0034837	CG9871	RpL22-like	5.4757	1.0683
314	FBgn0034822	CG9873	RpL37b	5.0226	1.1433
315	FBgn0261609	CG9946	eIF-2alpha	6.9126	1.0751
316	FBgn0051054	CR31054	CR31054	5.1938	0.8623
317	FBgn0052745	CR32745	CR32745	4.9763	0.8542
318	FBgn0013696	CR34060	mt:tRNA:I	5.2937	0.9209
319	FBgn0000166	CG1034	bcd	5.2246	0.9311
320	FBgn0004838	CG10377	Hrb27C	6.4449	1.06
321	FBgn0000158	CG10422	bam	5.7452	1.1012
322	FBgn0010300	CG10719	brat	1.932	1.0752
323	FBgn0041191	CG1081	Rheb	4.9828	1.1256
324	FBgn0004882	CG10868	orb	5.2654	0.9102
325	FBgn0003015	CG10901	osk	4.827	1.3251
326	FBgn0000392	CG11181	cup	5.1433	0.9428
327	FBgn0041164	CG11513	armi	4.958	0.9697
328	FBgn0038100	CG12358	Paip2	5.4089
329	FBgn0045862	CG12878	btz	4.7677	1.0692
330	FBgn0045862	CG12878	btz	4.7693	0.9148
331	FBgn0086691	CG15261	UK114	5.2774	0.8974
332	FBgn0034098	CG15707	krimp	5.6623	0.8762
333	FBgn0019990	CG1609	Gcn2	4.7587	0.9007
334	FBgn0019990	CG1609	Gcn2	5.3224	0.9833
335	FBgn0019990	CG1609	Gcn2	5.0745	1.0484
336	FBgn0003741	CG16724	tra	4.9806	0.6323
337	FBgn0263396	CG16901	sqd	5.3252	0.9832
338	FBgn0263396	CG16901	sqd	5.7046	1.2433
339	FBgn0039959	CG17514	CG17514	5.6532	0.8359
340	FBgn0039959	CG17514	CG17514	5.4938	1.0512
341	FBgn0039959	CG17514	CG17514	5.1657	0.9897
342	FBgn0037327	CG2087	PEK	5.3879	1.1441
343	FBgn0037327	CG2087	PEK	5.5599	1.4047
344	FBgn0037327	CG2087	PEK	5.4366	1.0719
345	FBgn0250753	CG2922	exba	6.1585	0.913
346	FBgn0004581	CG30170	bgcn	5.9985	0.8754
347	FBgn0004581	CG30170	bgcn	3.9874	0.908
348	FBgn0011224	CG31000	heph	5.266	1.3015
349	FBgn0011224	CG31000	heph	4.9822	1.0354
350	FBgn0000114	CG31762	aret	4.9586	1.175
351	FBgn0000114	CG31762	aret	4.7398	1.0082
352	FBgn0000810	CG3218	fs(1)K10	4.3963	0.9207
353	FBgn0003480	CG3325	spn-B	5.242	1.1437
354	FBgn0002989	CG3736	okr	5.3538	1.0843
355	FBgn0010488	CG3845	NAT1	4.705	1.1465
356	FBgn0015279	CG4141	Pi3K92E	5.9248	1.0344
357	FBgn0015279	CG4141	Pi3K92E	5.9874	1.0825
358	FBgn0015279	CG4141	Pi3K92E	5.46	0.924
359	FBgn0262475	CG43065	bru-2	4.8294	1.0081
360	FBgn0262475	CG43065	bru-2	7.2646	1.0613
361	FBgn0262475	CG43065	bru-2	5.0966	0.7992
362	FBgn0262526	CG43081	vas	5.1989	1.2081
363	FBgn0262526	CG43081	vas	5.8021	0.8908
364	FBgn0011706	CG4319	rpr	4.7046	0.9457
365	FBgn0015946	CG4345	grim	4.8208	0.9234
366	FBgn0015946	CG4345	grim	5.6246	1.0514
367	FBgn0011206	CG4760	bol	5.3957	0.8209
368	FBgn0011206	CG4760	bol	4.9311	0.9959
369	FBgn0000182	CG4824	BicC	5.1409	1.3076
370	FBgn0000182	CG4824	BicC	4.965	1.0662
371	FBgn0026083	CG4857	tyf	5.4824	1.2456
372	FBgn0011666	CG5099	msi	6.203	1.0815
373	FBgn0261619	CG5119	pAbp	7.5427	0.9168
374	FBgn0027835	CG5170	Dp1	5.6783	1.0296
375	FBgn0016070	CG5263	smg	4.9383	1.033
376	FBgn0015903	CG5393	apt	4.4363	0.823
377	FBgn0002962	CG5637	nos	4.8265	0.9533
378	FBgn0003520	CG5753	stau	4.9328	0.9463
379	FBgn0000146	CG6137	aub	5.0671	0.8185
380	FBgn0028734	CG6203	Fmr1	4.3949	0.8245
381	FBgn0262739	CG6671	AGO1	5.7587	1.0379
382	FBgn0259139	CG6946	glo	5.0231	1.245
383	FBgn0263352	CG7015	Unr	6.0977	1.1819
384	FBgn0037135	CG7414	CG7414	5.0178	1.0288
385	FBgn0037135	CG7414	CG7414	5.5637	1.01
386	FBgn0037135	CG7414	CG7414	5.117	0.8841
387	FBgn0002899	CG7972	mus301	5.8744	0.8298
388	FBgn0263144	CG8276	bin3	4.3436	1.0634
389	FBgn0261560	CG8846	Thor	4.768	0.9859
390	FBgn0031832	CG9596	CG9596	5.8126	1.0139
391	FBgn0003165	CG9755	pum	4.5707	1.1553

## Sheet: Legend
Dataset EV1: pS6K/totalS6K screen result for genes with "translation" gene ontology terms
Note that for some genes, several independent dsRNAs were present in the screen.
